# Supplementary material for: Investigation of co-existing bacteria in platelets by employing long-term culturomics and metagenomics
Source: Front Cell Infect Microbiol. 2025 Sep 10;15:1607554. doi: 10.3389/fcimb.2025.1607554 (PMC12457405; doi:10.3389/fcimb.2025.1607554)
Supplement: Supplementary file 1 [file Table1.xlsx]

## Sheet: culture conditions
Detailed composition of the different culture conditions used in this study.
ingredient	Cos	YCFA	Chr	Sch	R	R+	CNS	2216E	Blood agar plate
L-Cystine				0.04g
L-Cystéine		0.1g	0.05g		0.05g	0.05g
KH₂PO₄		0.045g
NaOH			2g
Na₂CO₃			0.15g					0.016g
K₃PO₄				0.082g
ris (hydroxymethyl) Aminomethane				0.3g
Ascorbic Acid	0.1g				0.1g	0.1g
Glutathion					0.01g	0.01g
Lipoic Acid		0.5mg
NH₄Cl	0.1g
K₂HPO₄	0.03g	0.045g	0.5g		0.083g	0.083g
KCl	0.03g							0.055g
MgSO4 x 7 H2O		4.5mg
CaCl2 x 2 H2O		9mg
NaCl		0.09g		0.17g	0.5g	0.5g	5g	1.945g	5g
NaHCO₃		0.4g
Hemin chloride		0.1mg		0.001mg	0.01mg	0.01mg
(MgCl₂								0.598g
Na₂SO₄								0.324g
CaCl₂								0.18g
KBr								0.008g
SrCl₂								3.4mg
H₃BO₃								2.2mg
Na₂SiO₃								0.4mg
NaF								0.24mg
NH₄NO₃								0.16mg
Na₂HPO₄								0.8mg
Na₂S					0.05g	0.05g
Yeast Extract	0.5g	0.25g	0.5g	0.5g	1g	1g	3g	0.1g	5g
Peptone	0.5g			0.5g				0.5g
Brain Heart Infusion	1g
Casitone		1g	3g	0.56g	1.5g	1.5g
Glucose		0.5g	0.4g	0.582g	1g	1g
Acetic acid		190μl
Propionic Acid		70μl
iso-Butyric Acid		9μl
n-Valeric Acid		10μl
iso-Valeric Acid		10μl
Beef Extract			8g				3g
Cellobiose			0.1g
Maltose			0.1g
Starch (soluble)			0.1g
Soy peptone (enzyme-digested)				0.1g
Proteose Peptone					1.5g	1.5g
Pancreatic Digest of Casein							12g		10g
Pepsin digest of animal tissue							5g
Corn Starch							1g		1g
Peptone (gastric digest of meat)									5g
Pancreatic digest of heart tissue									3g
Sheep Blood	0.05				0.05	0.05	0.05		0.05
Alpha-ketoglutaric acid					0.2g	0.2g
Uric acid					0.04g	0.04g
Clarified rumen fluid					0.05	0.05
Sheep serum						0.05
Ferric citrate								0.01g
Agar									15g
Biotin		0.2mg
Folic Acid		0.2mg
Pyridoxine-HCl		1mg
anhydrous		0.5mg
Riboflavin		0.5mg
Nicotinic Acid		0.5mg
D-Ca-pantothenate		0.5mg
Vitamin B12		0.01mg
p-Aminobenzoic Acid		0.5mg
Colistin							10mg
Nalidixic Acid							10mg
Resazurin		0.1mg
Sodium resazurin (0.1% w/v)			50μl
pH				7.6 ± 0.2					7.3 ± 0.2
Distilled Water	100 ml	100 ml	100 ml	100 ml	100 ml	100 ml	100 ml	100 ml	1000 ml

## Sheet: sample1
Sample	Condition	Medium	Species	Abundance
sample1	Anaerobic	R	Arenibacter algicola	0.839347
sample1	Anaerobic	R	Bacillus sp. Y1	0.04418
sample1	Anaerobic	R	Turneriella parva	0.0402112
sample1	Anaerobic	R	Cutibacterium acnes	0.0167675
sample1	Anaerobic	R	Bacillus jeotgali	0.0139917
sample1	Anaerobic	R	Bacillus cereus	0.0128038
sample1	Anaerobic	R	Brevundimonas sp. DS20	0.0127218
sample1	Anaerobic	R	Streptomyces lividans	0.0088572
sample1	Anaerobic	R	Pseudomonas tolaasii	0.00599254
sample1	Anaerobic	R	Clostridium perfringens	0.00512767
sample1	Anaerobic	R＋	Arenibacter algicola	0.755541
sample1	Anaerobic	R＋	Cutibacterium acnes	0.104344
sample1	Anaerobic	R＋	Bacillus sp. Y1	0.0439748
sample1	Anaerobic	R＋	Turneriella parva	0.035092
sample1	Anaerobic	R＋	Brevundimonas sp. DS20	0.0175353
sample1	Anaerobic	R＋	Bacillus cereus	0.0115946
sample1	Anaerobic	R＋	Streptomyces lividans	0.0112423
sample1	Anaerobic	R＋	Clostridium botulinum	0.0103318
sample1	Anaerobic	R＋	Pseudomonas tolaasii	0.00575614
sample1	Anaerobic	R＋	Clostridioides difficile	0.00458783
sample1	Anaerobic	Sch	Caulobacter sp. FWC26	0.666845
sample1	Anaerobic	Sch	Caulobacter vibrioides	0.203632
sample1	Anaerobic	Sch	Caulobacter segnis	0.0395776
sample1	Anaerobic	Sch	Brevundimonas sp. DS20	0.0189292
sample1	Anaerobic	Sch	Lactobacillus amylovorus	0.015814
sample1	Anaerobic	Sch	Pediococcus damnosus	0.0124394
sample1	Anaerobic	Sch	Lactobacillus delbrueckii	0.0122132
sample1	Anaerobic	Sch	Caulobacter flavus	0.0121726
sample1	Anaerobic	Sch	Caulobacter sp. K31	0.0114054
sample1	Anaerobic	Sch	Caulobacter henricii	0.00697207
sample1	Anaerobic	Cos	Arenibacter algicola	0.869671
sample1	Anaerobic	Cos	Brevibacillus agri	0.0498114
sample1	Anaerobic	Cos	Turneriella parva	0.0250842
sample1	Anaerobic	Cos	Bacillus sp. Y1	0.0114931
sample1	Anaerobic	Cos	Cutibacterium acnes	0.0106518
sample1	Anaerobic	Cos	Streptomyces lividans	0.00913914
sample1	Anaerobic	Cos	Brevundimonas sp. DS20	0.00881664
sample1	Anaerobic	Cos	Clostridium botulinum	0.00604609
sample1	Anaerobic	Cos	Pseudomonas tolaasii	0.00470787
sample1	Anaerobic	Cos	Bacillus jeotgali	0.00457933
sample1	Anaerobic	YCFA	Cutibacterium acnes	0.610305
sample1	Anaerobic	YCFA	Staphylococcus aureus	0.182097
sample1	Anaerobic	YCFA	Brevundimonas sp. DS20	0.119416
sample1	Anaerobic	YCFA	Bacillus jeotgali	0.0218936
sample1	Anaerobic	YCFA	Bacillus sp. Y1	0.0217933
sample1	Anaerobic	YCFA	Chryseobacterium sp. 3008163	0.0139402
sample1	Anaerobic	YCFA	Stenotrophomonas maltophilia	0.00963158
sample1	Anaerobic	YCFA	Chryseobacterium gleum	0.00806615
sample1	Anaerobic	YCFA	Acinetobacter lwoffii	0.00683972
sample1	Anaerobic	YCFA	Bradyrhizobium sp. SK17	0.00601727
sample1	Anaerobic	2216E	Bacillus jeotgali	0.72511
sample1	Anaerobic	2216E	Bacillus foraminis	0.0547352
sample1	Anaerobic	2216E	Bacillus oceanisediminis	0.0386051
sample1	Anaerobic	2216E	Bacillus sp. Y1	0.0349319
sample1	Anaerobic	2216E	Bacillus infantis	0.0310245
sample1	Anaerobic	2216E	Bacillus sp. FJAT-18017	0.0302267
sample1	Anaerobic	2216E	Brevundimonas sp. DS20	0.0230464
sample1	Anaerobic	2216E	Bacillus sp. 1NLA3E	0.0217351
sample1	Anaerobic	2216E	Bacillus mesonae	0.0207181
sample1	Anaerobic	2216E	Bacillus methanolicus	0.0198669
sample1	Anaerobic	BPN	Bacillus sp. Y1	0.963408
sample1	Anaerobic	BPN	Brevibacillus agri	0.0297165
sample1	Anaerobic	BPN	Brevundimonas sp. DS20	0.00317048
sample1	Anaerobic	BPN	Bacillus litoralis	0.000783433
sample1	Anaerobic	BPN	Bacillus sp. 1NLA3E	0.000703751
sample1	Anaerobic	BPN	Bacillus asahii	0.000579699
sample1	Anaerobic	BPN	Bacillus jeotgali	0.000417042
sample1	Anaerobic	BPN	Bacillus thuringiensis	0.000428263
sample1	Anaerobic	BPN	Bacillus sp. FJAT-45348	0.000411791
sample1	Anaerobic	BPN	Bacillus coagulans	0.00038101
sample1	Anaerobic	BPN+B	Bacillus sp. Y1	0.739176
sample1	Anaerobic	BPN+B	Brevundimonas sp. DS20	0.110849
sample1	Anaerobic	BPN+B	Bacillus megaterium	0.0938884
sample1	Anaerobic	BPN+B	Brevibacillus agri	0.049056
sample1	Anaerobic	BPN+B	Brevundimonas sp. GW460-12-10-14-LB2	0.0023995
sample1	Anaerobic	BPN+B	Bacillus sp. Y-01	0.00160109
sample1	Anaerobic	BPN+B	Bacillus asahii	0.000798401
sample1	Anaerobic	BPN+B	[Brevibacterium] frigoritolerans	0.000807095
sample1	Anaerobic	BPN+B	Brevundimonas vesicularis	0.000753391
sample1	Anaerobic	BPN+B	Bacillus litoralis	0.000671295
sample1	Anaerobic	BPN+L	Brevundimonas sp. DS20	0.951678
sample1	Anaerobic	BPN+L	Brevundimonas sp. GW460-12-10-14-LB2	0.0220569
sample1	Anaerobic	BPN+L	Brevundimonas vesicularis	0.00685967
sample1	Anaerobic	BPN+L	Brevundimonas diminuta	0.00614508
sample1	Anaerobic	BPN+L	Brevundimonas subvibrioides	0.00526546
sample1	Anaerobic	BPN+L	Brevundimonas naejangsanensis	0.00363792
sample1	Anaerobic	BPN+L	Brevundimonas sp. LM2	0.00155412
sample1	Anaerobic	BPN+L	Bacillus cereus	0.00146642
sample1	Anaerobic	BPN+L	Bacillus sp. Y1	0.00102117
sample1	Anaerobic	BPN+L	Caulobacter sp. FWC26	0.000315669
sample1	Anaerobic	BPN+B+L	Cutibacterium acnes	0.870367
sample1	Anaerobic	BPN+B+L	Bacillus cereus	0.0334414
sample1	Anaerobic	BPN+B+L	Bacillus wiedmannii	0.0315798
sample1	Anaerobic	BPN+B+L	Bacillus thuringiensis	0.0290783
sample1	Anaerobic	BPN+B+L	Bacillus albus	0.0170546
sample1	Anaerobic	BPN+B+L	Bacillus mycoides	0.00764048
sample1	Anaerobic	BPN+B+L	Bacillus mobilis	0.0054526
sample1	Anaerobic	BPN+B+L	Bacillus anthracis	0.00215894
sample1	Anaerobic	BPN+B+L	Bacillus pseudomycoides	0.00180037
sample1	Anaerobic	BPN+B+L	Bacillus sp. ABP14	0.00142644
sample1	Anaerobic	CNS	Arenibacter algicola	0.90856
sample1	Anaerobic	CNS	Turneriella parva	0.02487
sample1	Anaerobic	CNS	Bacillus sp. Y1	0.01731
sample1	Anaerobic	CNS	Cutibacterium acnes	0.01322
sample1	Anaerobic	CNS	Brevundimonas sp. DS20	0.00869
sample1	Anaerobic	CNS	Bacillus jeotgali	0.00772
sample1	Anaerobic	CNS	Clostridium botulinum	0.00704
sample1	Anaerobic	CNS	Streptomyces lividans	0.0057
sample1	Anaerobic	CNS	Clostridium perfringens	0.00343
sample1	Anaerobic	CNS	Pseudomonas tolaasii	0.00318
sample1	Anaerobic	Chr	Bacillus jeotgali	0.7309
sample1	Anaerobic	Chr	Bacillus foraminis	0.05805
sample1	Anaerobic	Chr	Bacillus oceanisediminis	0.04143
sample1	Anaerobic	Chr	Bacillus sp. FJAT-18017	0.03182
sample1	Anaerobic	Chr	Bacillus infantis	0.03149
sample1	Anaerobic	Chr	Bacillus sp. 1NLA3E	0.02323
sample1	Anaerobic	Chr	Bacillus sp. Y1	0.02318
sample1	Anaerobic	Chr	Bacillus methanolicus	0.0211
sample1	Anaerobic	Chr	Bacillus mesonae	0.02093
sample1	Anaerobic	Chr	Bacillus sp. X1(2014)	0.01786
sample1	Aerobic	Sch	Brevibacillus agri	0.96678
sample1	Aerobic	Sch	Brevundimonas sp. DS20	0.0162404
sample1	Aerobic	Sch	Brevibacillus brevis	0.00865357
sample1	Aerobic	Sch	Brevibacillus formosus	0.00330576
sample1	Aerobic	Sch	Brevibacillus sp. SCSIO 07484	0.00207093
sample1	Aerobic	Sch	Aneurinibacillus sp. XH2	0.000870766
sample1	Aerobic	Sch	Brevibacillus laterosporus	0.000626484
sample1	Aerobic	Sch	Paenibacillus sp. FW100M-2	0.000498225
sample1	Aerobic	Sch	Paenibacillus stellifer	0.000496293
sample1	Aerobic	Sch	Amphibacillus xylanus	0.000457654
sample1	Aerobic	YCFA	Brevibacillus agri	0.949198
sample1	Aerobic	YCFA	Brevundimonas sp. DS20	0.0129085
sample1	Aerobic	YCFA	Brevibacillus brevis	0.00841495
sample1	Aerobic	YCFA	Brevibacillus formosus	0.00312712
sample1	Aerobic	YCFA	Brevibacillus sp. SCSIO 07484	0.00214344
sample1	Aerobic	YCFA	Ralstonia insidiosa	0.00702649
sample1	Aerobic	YCFA	Stenotrophomonas maltophilia	0.00460499
sample1	Aerobic	YCFA	Staphylococcus aureus	0.00447172
sample1	Aerobic	YCFA	Bosea sp. AS-1	0.00414038
sample1	Aerobic	YCFA	Arenibacter algicola	0.00396417
sample1	Aerobic	Chr	Brevibacillus agri	0.0894117
sample1	Aerobic	Chr	Pediococcus acidilactici	0.317223
sample1	Aerobic	Chr	Pediococcus damnosus	0.25648
sample1	Aerobic	Chr	Lactobacillus delbrueckii	0.132569
sample1	Aerobic	Chr	Lactobacillus amylovorus	0.0604342
sample1	Aerobic	Chr	Kurthia sp. 11kri321	0.0596654
sample1	Aerobic	Chr	Enterococcus faecium	0.0241334
sample1	Aerobic	Chr	Enterococcus faecalis	0.0213588
sample1	Aerobic	Chr	Lactobacillus backii	0.0200272
sample1	Aerobic	Chr	Staphylococcus aureus	0.0186979
sample1	Aerobic	BPN	Bacillus wiedmannii	0.23219
sample1	Aerobic	BPN	Bacillus cereus	0.29027
sample1	Aerobic	BPN	Bacillus thuringiensis	0.207239
sample1	Aerobic	BPN	Bacillus albus	0.126141
sample1	Aerobic	BPN	Bacillus mycoides	0.0559665
sample1	Aerobic	BPN	Bacillus mobilis	0.0405629
sample1	Aerobic	BPN	Bacillus anthracis	0.0146735
sample1	Aerobic	BPN	Bacillus pseudomycoides	0.0129556
sample1	Aerobic	BPN	Bacillus sp. ABP14	0.0107908
sample1	Aerobic	BPN	Bacillus cytotoxicus	0.00921061
sample1	Aerobic	R	Arenibacter algicola	0.84299
sample1	Aerobic	R	Turneriella parva	0.05732
sample1	Aerobic	R	Brevibacillus agri	0.02355
sample1	Aerobic	R	Streptomyces lividans	0.01676
sample1	Aerobic	R	Clostridium botulinum	0.01561
sample1	Aerobic	R	Pseudomonas tolaasii	0.01281
sample1	Aerobic	R	Bacillus sp. Y1	0.0091
sample1	Aerobic	R	Bacillus cereus	0.00794
sample1	Aerobic	R	Clostridium perfringens	0.00697
sample1	Aerobic	R	Clostridioides difficile	0.00694
sample1	Aerobic	R＋	Arenibacter algicola	0.84299
sample1	Aerobic	R＋	Turneriella parva	0.05068
sample1	Aerobic	R＋	Brevibacillus agri	0.03329
sample1	Aerobic	R＋	Streptomyces lividans	0.01816
sample1	Aerobic	R＋	Clostridium botulinum	0.01488
sample1	Aerobic	R＋	Pseudomonas tolaasii	0.01071
sample1	Aerobic	R＋	Clostridium perfringens	0.00615
sample1	Aerobic	R＋	Clostridioides difficile	0.0058
sample1	Aerobic	R＋	Bacillus cereus	0.00576
sample1	Aerobic	R＋	Prevotella melaninogenica	0.005
sample1	Aerobic	Cos	Brevibacillus agri	0.96564
sample1	Aerobic	Cos	Brevibacillus brevis	0.00893
sample1	Aerobic	Cos	Bacillus cohnii	0.00405
sample1	Aerobic	Cos	Bacillus litoralis	0.00375
sample1	Aerobic	Cos	Bacillus sp. Y1	0.00342
sample1	Aerobic	Cos	Brevibacillus formosus	0.00329
sample1	Aerobic	Cos	Bacillus marisflavi	0.00313
sample1	Aerobic	Cos	Bacillus horikoshii	0.00295
sample1	Aerobic	Cos	Bacillus weihaiensis	0.00251
sample1	Aerobic	Cos	Bacillus oceanisediminis	0.00234
sample1	Aerobic	CNS	Arenibacter algicola	0.91319
sample1	Aerobic	CNS	Turneriella parva	0.02691
sample1	Aerobic	CNS	Brevibacillus agri	0.01506
sample1	Aerobic	CNS	Streptomyces lividans	0.01212
sample1	Aerobic	CNS	Pseudomonas tolaasii	0.01124
sample1	Aerobic	CNS	Clostridium botulinum	0.00697
sample1	Aerobic	CNS	Bacillus jeotgali	0.00423
sample1	Aerobic	CNS	Xanthomonas euvesicatoria	0.0037
sample1	Aerobic	CNS	Clostridioides difficile	0.00336
sample1	Aerobic	CNS	Clostridium perfringens	0.00322

## Sheet: sample2
Sample	Condition	Medium	Species	Abundance
sample2	Anaerobic	R	Arenibacter algicola	0.74804
sample2	Anaerobic	R	Cutibacterium acnes	0.15884
sample2	Anaerobic	R	Turneriella parva	0.03576
sample2	Anaerobic	R	Streptomyces lividans	0.01132
sample2	Anaerobic	R	Clostridium botulinum	0.01083
sample2	Anaerobic	R	Bacillus cereus	0.01075
sample2	Anaerobic	R	Bacillus sp. Y1	0.00801
sample2	Anaerobic	R	Pseudomonas tolaasii	0.00662
sample2	Anaerobic	R	Clostridium perfringens	0.00494
sample2	Anaerobic	R	Clostridioides difficile	0.00489
sample2	Anaerobic	R＋	Cutibacterium acnes	0.995886
sample2	Anaerobic	R＋	Arenibacter algicola	0.00351236
sample2	Anaerobic	R＋	Turneriella parva	0.000209543
sample2	Anaerobic	R＋	Brevibacillus agri	8.01036e-05
sample2	Anaerobic	R＋	Bacillus cereus	7.89161e-05
sample2	Anaerobic	R＋	Clostridium botulinum	6.1751e-05
sample2	Anaerobic	R＋	Bacillus sp. Y1	5.77566e-05
sample2	Anaerobic	R＋	Propionibacterium sp. oral taxon 193	5.36543e-05
sample2	Anaerobic	R＋	Streptomyces lividans	3.00119e-05
sample2	Anaerobic	R＋	Clostridium perfringens	3.00119e-05
sample2	Anaerobic	Sch	Lactobacillus delbrueckii	0.250302
sample2	Anaerobic	Sch	Lactobacillus amylovorus	0.246599
sample2	Anaerobic	Sch	Pediococcus damnosus	0.22196
sample2	Anaerobic	Sch	Cutibacterium acnes	0.127021
sample2	Anaerobic	Sch	Lactococcus lactis	0.0338774
sample2	Anaerobic	Sch	Acinetobacter guillouiae	0.0266066
sample2	Anaerobic	Sch	Brevundimonas sp. DS20	0.0247657
sample2	Anaerobic	Sch	Lactobacillus mucosae	0.0236915
sample2	Anaerobic	Sch	Lactobacillus paracollinoides	0.0231732
sample2	Anaerobic	Sch	Bacillus cereus	0.0220022
sample2	Anaerobic	Cos	Arenibacter algicola	0.868257
sample2	Anaerobic	Cos	Brevibacillus agri	0.0328378
sample2	Anaerobic	Cos	Turneriella parva	0.0253423
sample2	Anaerobic	Cos	Streptomyces lividans	0.0251026
sample2	Anaerobic	Cos	Pseudomonas tolaasii	0.0151659
sample2	Anaerobic	Cos	Cutibacterium acnes	0.0145774
sample2	Anaerobic	Cos	Clostridium botulinum	0.00653666
sample2	Anaerobic	Cos	Xanthomonas euvesicatoria	0.00605726
sample2	Anaerobic	Cos	Rhodobacter sphaeroides	0.0031161
sample2	Anaerobic	Cos	Clostridium perfringens	0.00300705
sample2	Anaerobic	YCFA	Cutibacterium acnes	0.392601
sample2	Anaerobic	YCFA	Ralstonia insidiosa	0.18758
sample2	Anaerobic	YCFA	Brevundimonas sp. DS20	0.0926432
sample2	Anaerobic	YCFA	Bosea sp. AS-1	0.0871024
sample2	Anaerobic	YCFA	Staphylococcus aureus	0.0880984
sample2	Anaerobic	YCFA	Brevibacillus agri	0.037161
sample2	Anaerobic	YCFA	Bradyrhizobium sp. SK17	0.0342065
sample2	Anaerobic	YCFA	Acinetobacter guillouiae	0.0316371
sample2	Anaerobic	YCFA	Stenotrophomonas maltophilia	0.0306997
sample2	Anaerobic	YCFA	Brevundimonas diminuta	0.0182709
sample2	Anaerobic	2216E	Cutibacterium acnes	0.478609
sample2	Anaerobic	2216E	Enterococcus faecalis	0.281587
sample2	Anaerobic	2216E	Brevibacillus agri	0.127341
sample2	Anaerobic	2216E	Ralstonia insidiosa	0.0346937
sample2	Anaerobic	2216E	Brevundimonas sp. DS20	0.0240722
sample2	Anaerobic	2216E	Bosea sp. AS-1	0.0193838
sample2	Anaerobic	2216E	Staphylococcus aureus	0.0121377
sample2	Anaerobic	2216E	Enterococcus faecium	0.00879379
sample2	Anaerobic	2216E	Brevundimonas diminuta	0.00742296
sample2	Anaerobic	2216E	Exiguobacterium sp. AT1b	0.00595944
sample2	Anaerobic	BPN	Bacillus cereus	0.53334
sample2	Anaerobic	BPN	Bacillus sp. Y1	0.164254
sample2	Anaerobic	BPN	Cutibacterium acnes	0.0881348
sample2	Anaerobic	BPN	Actinoalloteichus sp. AHMU CJ021	0.0684511
sample2	Anaerobic	BPN	Brevibacillus agri	0.0378234
sample2	Anaerobic	BPN	Ralstonia insidiosa	0.0289898
sample2	Anaerobic	BPN	Enterococcus faecalis	0.0270088
sample2	Anaerobic	BPN	Pseudomonas tolaasii	0.0183954
sample2	Anaerobic	BPN	Bacillus wiedmannii	0.0182659
sample2	Anaerobic	BPN	Bosea sp. AS-1	0.0153365
sample2	Anaerobic	BPN+B	Brevibacillus agri	0.87151
sample2	Anaerobic	BPN+B	Brevundimonas sp. DS20	0.100946
sample2	Anaerobic	BPN+B	Brevibacillus brevis	0.0157343
sample2	Anaerobic	BPN+B	Brevibacillus formosus	0.00312999
sample2	Anaerobic	BPN+B	Brevundimonas sp. GW460-12-10-14-LB2	0.00232785
sample2	Anaerobic	BPN+B	Brevibacillus sp. SCSIO 07484	0.00197692
sample2	Anaerobic	BPN+B	Cutibacterium acnes	0.00164013
sample2	Anaerobic	BPN+B	Bacillus sp. Y1	0.00115912
sample2	Anaerobic	BPN+B	Aneurinibacillus sp. XH2	0.000823733
sample2	Anaerobic	BPN+B	Brevundimonas vesicularis	0.000751301
sample2	Anaerobic	BPN+L	Brevundimonas sp. DS20	0.770742
sample2	Anaerobic	BPN+L	Bacillus jeotgali	0.158721
sample2	Anaerobic	BPN+L	Brevundimonas sp. GW460-12-10-14-LB2	0.0178611
sample2	Anaerobic	BPN+L	Bacillus foraminis	0.0129835
sample2	Anaerobic	BPN+L	Bacillus oceanisediminis	0.00921973
sample2	Anaerobic	BPN+L	Bacillus infantis	0.00739789
sample2	Anaerobic	BPN+L	Bacillus sp. FJAT-18017	0.00724438
sample2	Anaerobic	BPN+L	Brevundimonas vesicularis	0.00574265
sample2	Anaerobic	BPN+L	Bacillus methanolicus	0.00506172
sample2	Anaerobic	BPN+L	Bacillus sp. 1NLA3E	0.00502589
sample2	Anaerobic	CNS	Arenibacter algicola	0.919917
sample2	Anaerobic	CNS	Turneriella parva	0.0259434
sample2	Anaerobic	CNS	Cutibacterium acnes	0.0103129
sample2	Anaerobic	CNS	Streptomyces lividans	0.0101101
sample2	Anaerobic	CNS	Clostridium botulinum	0.00801526
sample2	Anaerobic	CNS	Staphylococcus aureus	0.00760284
sample2	Anaerobic	CNS	Pseudomonas tolaasii	0.00682531
sample2	Anaerobic	CNS	Stenotrophomonas maltophilia	0.00412201
sample2	Anaerobic	CNS	Pseudomonas putida	0.00357549
sample2	Anaerobic	CNS	Clostridium perfringens	0.00357549
sample2	Anaerobic	Chr	Cutibacterium acnes	0.299279
sample2	Anaerobic	Chr	Pediococcus acidilactici	0.165162
sample2	Anaerobic	Chr	Pediococcus damnosus	0.160315
sample2	Anaerobic	Chr	Lactobacillus delbrueckii	0.12586
sample2	Anaerobic	Chr	Stenotrophomonas maltophilia	0.100515
sample2	Anaerobic	Chr	Lactobacillus amylovorus	0.0644296
sample2	Anaerobic	Chr	Kurthia sp. 11kri321	0.0347776
sample2	Anaerobic	Chr	Enterococcus faecium	0.0272417
sample2	Anaerobic	Chr	Lactobacillus backii	0.0122478
sample2	Anaerobic	Chr	Bacillus cereus	0.0101718
sample2	Aerobic	Sch	Lactobacillus delbrueckii	0.291717
sample2	Aerobic	Sch	Pediococcus damnosus	0.253279
sample2	Aerobic	Sch	Lactobacillus amylovorus	0.129204
sample2	Aerobic	Sch	Lactococcus lactis	0.105237
sample2	Aerobic	Sch	Lactobacillus paracollinoides	0.0564434
sample2	Aerobic	Sch	Lactobacillus mucosae	0.0396509
sample2	Aerobic	Sch	Enterococcus faecium	0.0395396
sample2	Aerobic	Sch	Lactobacillus paracasei	0.0324884
sample2	Aerobic	Sch	Brevibacillus agri	0.0269555
sample2	Aerobic	Sch	Staphylococcus aureus	0.0254843
sample2	Aerobic	YCFA	Brevibacillus agri	0.576323
sample2	Aerobic	YCFA	Ralstonia insidiosa	0.109211
sample2	Aerobic	YCFA	Janthinobacterium svalbardensis	0.0761449
sample2	Aerobic	YCFA	Bosea sp. AS-1	0.0542963
sample2	Aerobic	YCFA	Brevundimonas sp. DS20	0.0422468
sample2	Aerobic	YCFA	Arenibacter algicola	0.0235418
sample2	Aerobic	YCFA	Bradyrhizobium sp. SK17	0.0140859
sample2	Aerobic	YCFA	Acinetobacter bereziniae	0.0119925
sample2	Aerobic	YCFA	Brevundimonas diminuta	0.00847015
sample2	Aerobic	YCFA	Brevundimonas sp. GW460-12-10-14-LB2	0.00788412
sample2	Aerobic	Chr	Pediococcus acidilactici	0.312776
sample2	Aerobic	Chr	Pediococcus damnosus	0.289122
sample2	Aerobic	Chr	Lactobacillus delbrueckii	0.130855
sample2	Aerobic	Chr	Lactobacillus amylovorus	0.0747506
sample2	Aerobic	Chr	Kurthia sp. 11kri321	0.0555625
sample2	Aerobic	Chr	Brevibacillus agri	0.0501861
sample2	Aerobic	Chr	Bacillus cereus	0.0233242
sample2	Aerobic	Chr	Enterococcus faecium	0.0229152
sample2	Aerobic	Chr	Lactobacillus paracollinoides	0.0213148
sample2	Aerobic	Chr	Enterococcus faecalis	0.0191937
sample2	Aerobic	BPN	Brevundimonas sp. DS20	0.953236
sample2	Aerobic	BPN	Brevundimonas sp. GW460-12-10-14-LB2	0.022008
sample2	Aerobic	BPN	Brevundimonas vesicularis	0.00672414
sample2	Aerobic	BPN	Brevundimonas diminuta	0.00653433
sample2	Aerobic	BPN	Brevundimonas subvibrioides	0.00570256
sample2	Aerobic	BPN	Brevundimonas naejangsanensis	0.00338238
sample2	Aerobic	BPN	Brevundimonas sp. LM2	0.00147136
sample2	Aerobic	BPN	Caulobacter sp. K31	0.00037714
sample2	Aerobic	BPN	Caulobacter sp. FWC26	0.000334156
sample2	Aerobic	BPN	Methylobacterium brachiatum	0.00023021
sample2	Aerobic	R	Arenibacter algicola	0.87783
sample2	Aerobic	R	Turneriella parva	0.05419
sample2	Aerobic	R	Clostridium botulinum	0.0158
sample2	Aerobic	R	Bacillus cereus	0.01057
sample2	Aerobic	R	Bacillus sp. Y1	0.00978
sample2	Aerobic	R	Clostridium perfringens	0.00736
sample2	Aerobic	R	Brevundimonas sp. DS20	0.00728
sample2	Aerobic	R	Clostridioides difficile	0.00709
sample2	Aerobic	R	Prevotella melaninogenica	0.00521
sample2	Aerobic	R	Clostridium pasteurianum	0.00489
sample2	Aerobic	R＋	Arenibacter algicola	0.869309
sample2	Aerobic	R＋	Turneriella parva	0.0536413
sample2	Aerobic	R＋	Bacillus cereus	0.0171327
sample2	Aerobic	R＋	Clostridium botulinum	0.0164789
sample2	Aerobic	R＋	Brevundimonas sp. DS20	0.00904074
sample2	Aerobic	R＋	Bacillus sp. Y1	0.00818443
sample2	Aerobic	R＋	Clostridioides difficile	0.00720706
sample2	Aerobic	R＋	Clostridium perfringens	0.00689447
sample2	Aerobic	R＋	Janthinobacterium svalbardensis	0.006102
sample2	Aerobic	R＋	Streptomyces lividans	0.00600955
sample2	Aerobic	Cos	Arenibacter algicola	0.855033
sample2	Aerobic	Cos	Turneriella parva	0.0394337
sample2	Aerobic	Cos	Streptomyces lividans	0.0356999
sample2	Aerobic	Cos	Pseudomonas tolaasii	0.0184716
sample2	Aerobic	Cos	Brevundimonas sp. DS20	0.0149783
sample2	Aerobic	Cos	Clostridium botulinum	0.0117253
sample2	Aerobic	Cos	Xanthomonas euvesicatoria	0.00742997
sample2	Aerobic	Cos	Clostridium perfringens	0.00606456
sample2	Aerobic	Cos	Clostridioides difficile	0.00594248
sample2	Aerobic	Cos	Rhodobacter sphaeroides	0.00522127
sample2	Aerobic	CNS	Arenibacter algicola	0.932714
sample2	Aerobic	CNS	Turneriella parva	0.029308
sample2	Aerobic	CNS	Staphylococcus aureus	0.00859466
sample2	Aerobic	CNS	Clostridium botulinum	0.0072389
sample2	Aerobic	CNS	Brevundimonas sp. DS20	0.00508233
sample2	Aerobic	CNS	Brevibacillus agri	0.0040661
sample2	Aerobic	CNS	Janthinobacterium svalbardensis	0.00369731
sample2	Aerobic	CNS	Clostridioides difficile	0.00333437
sample2	Aerobic	CNS	Clostridium perfringens	0.00307446
sample2	Aerobic	CNS	Streptomyces lividans	0.00288947

## Sheet: sample3
Sample	Condition	Medium	Species	Abundance
sample3	Anaerobic	R	Cutibacterium acnes	0.908278
sample3	Anaerobic	R	Arenibacter algicola	0.0034748
sample3	Anaerobic	R	Bacillus jeotgali	0.0004129
sample3	Anaerobic	R	Bacillus cereus	0.0002204
sample3	Anaerobic	R	Janthinobacterium svalbardensis	0.0002036
sample3	Anaerobic	R	Turneriella parva	0.0001707
sample3	Anaerobic	R	Bacillus sp. Y1	0.0001514
sample3	Anaerobic	R	Cutibacterium granulosum	0.0001475
sample3	Anaerobic	R	Streptomyces lividans	0.0001161
sample3	Anaerobic	R	Clostridium botulinum	0.0001032
sample3	Anaerobic	R＋	Arenibacter algicola	0.0594401
sample3	Anaerobic	R＋	Cutibacterium acnes	0.0032828
sample3	Anaerobic	R＋	Turneriella parva	0.0022809
sample3	Anaerobic	R＋	Bacillus jeotgali	0.0010508
sample3	Anaerobic	R＋	Bacillus cereus	0.0010198
sample3	Anaerobic	R＋	Bacillus sp. Y1	0.0008956
sample3	Anaerobic	R＋	Clostridium botulinum	0.0007218
sample3	Anaerobic	R＋	Streptomyces lividans	0.0007132
sample3	Anaerobic	R＋	Janthinobacterium svalbardensis	0.0006434
sample3	Anaerobic	R＋	Pseudomonas tolaasii	0.0003508
sample3	Anaerobic	Sch	Pediococcus damnosus	0.155074
sample3	Anaerobic	Sch	Lactobacillus amylovorus	0.11099
sample3	Anaerobic	Sch	Lactobacillus delbrueckii	0.0972356
sample3	Anaerobic	Sch	Lactobacillus amylovorus	0.0920109
sample3	Anaerobic	Sch	Lactococcus lactis	0.0305533
sample3	Anaerobic	Sch	Weissella paramesenteroides	0.0222755
sample3	Anaerobic	Sch	Cutibacterium acnes	0.0220949
sample3	Anaerobic	Sch	Lactobacillus backii	0.0148204
sample3	Anaerobic	Sch	Leuconostoc mesenteroides	0.0106002
sample3	Anaerobic	Sch	Enterococcus faecium	0.010544
sample3	Anaerobic	Cos	Arenibacter algicola	0.0785875
sample3	Anaerobic	Cos	Turneriella parva	0.0021769
sample3	Anaerobic	Cos	Cutibacterium acnes	0.0021157
sample3	Anaerobic	Cos	Streptomyces lividans	0.0014538
sample3	Anaerobic	Cos	Janthinobacterium svalbardensis	0.0010961
sample3	Anaerobic	Cos	Pseudomonas tolaasii	0.0009111
sample3	Anaerobic	Cos	Clostridium botulinum	0.0006986
sample3	Anaerobic	Cos	Bacillus jeotgali	0.0004877
sample3	Anaerobic	Cos	Xanthomonas euvesicatoria	0.0004143
sample3	Anaerobic	Cos	Clostridioides difficile	0.0002629
sample3	Anaerobic	YCFA	Cutibacterium acnes	0.347511
sample3	Anaerobic	YCFA	Janthinobacterium svalbardensis	0.117923
sample3	Anaerobic	YCFA	Caulobacter sp. FWC26	0.0544329
sample3	Anaerobic	YCFA	Bacillus jeotgali	0.0515894
sample3	Anaerobic	YCFA	Ralstonia insidiosa	0.0176401
sample3	Anaerobic	YCFA	Caulobacter vibrioides	0.0175649
sample3	Anaerobic	YCFA	Bosea sp. AS-1	0.0153425
sample3	Anaerobic	YCFA	Brevundimonas sp. DS20	0.0126994
sample3	Anaerobic	YCFA	Staphylococcus aureus	0.0114047
sample3	Anaerobic	YCFA	Janthinobacterium agaricidamnosum	0.0109758
sample3	Anaerobic	2216E	Bacillus jeotgali	0.355671
sample3	Anaerobic	2216E	Bacillus foraminis	0.0278712
sample3	Anaerobic	2216E	Bacillus oceanisediminis	0.0194207
sample3	Anaerobic	2216E	Bacillus infantis	0.0154222
sample3	Anaerobic	2216E	Bacillus sp. FJAT-18017	0.0151315
sample3	Anaerobic	2216E	Bacillus sp. 1NLA3E	0.0111284
sample3	Anaerobic	2216E	Bacillus mesonae	0.0102711
sample3	Anaerobic	2216E	Bacillus sp. Y1	0.0102083
sample3	Anaerobic	2216E	Bacillus methanolicus	0.0102004
sample3	Anaerobic	2216E	Bacillus sp. X1(2014)	0.0081249
sample3	Anaerobic	BPN	Bacillus jeotgali	0.346492
sample3	Anaerobic	BPN	Bacillus foraminis	0.0249036
sample3	Anaerobic	BPN	Bacillus oceanisediminis	0.0178923
sample3	Anaerobic	BPN	Bacillus sp. FJAT-18017	0.0153808
sample3	Anaerobic	BPN	Bacillus infantis	0.0138218
sample3	Anaerobic	BPN	Bacillus sp. Y1	0.0105369
sample3	Anaerobic	BPN	Bacillus mesonae	0.0103422
sample3	Anaerobic	BPN	Bacillus sp. 1NLA3E	0.0100464
sample3	Anaerobic	BPN	Bacillus methanolicus	0.0096534
sample3	Anaerobic	BPN	Bacillus thuringiensis	0.0077745
sample3	Anaerobic	BPN+B	Bacillus jeotgali	0.319747
sample3	Anaerobic	BPN+B	Bacillus foraminis	0.0267306
sample3	Anaerobic	BPN+B	Bacillus oceanisediminis	0.0194548
sample3	Anaerobic	BPN+B	Bacillus infantis	0.0160786
sample3	Anaerobic	BPN+B	Bacillus sp. FJAT-18017	0.014376
sample3	Anaerobic	BPN+B	Bacillus mesonae	0.011013
sample3	Anaerobic	BPN+B	Bacillus sp. 1NLA3E	0.0102935
sample3	Anaerobic	BPN+B	Bacillus methanolicus	0.0101467
sample3	Anaerobic	BPN+B	Cutibacterium acnes	0.0097292
sample3	Anaerobic	BPN+B	Bacillus sp. Y1	0.0092335
sample3	Anaerobic	BPN+L	Bacillus jeotgali	0.349524
sample3	Anaerobic	BPN+L	Bacillus foraminis	0.0282127
sample3	Anaerobic	BPN+L	Bacillus oceanisediminis	0.019353
sample3	Anaerobic	BPN+L	Bacillus sp. FJAT-18017	0.0156093
sample3	Anaerobic	BPN+L	Bacillus infantis	0.0153348
sample3	Anaerobic	BPN+L	Bacillus sp. Y1	0.0131202
sample3	Anaerobic	BPN+L	Bacillus sp. 1NLA3E	0.0111556
sample3	Anaerobic	BPN+L	Bacillus methanolicus	0.0102649
sample3	Anaerobic	BPN+L	Bacillus mesonae	0.0101608
sample3	Anaerobic	BPN+L	Bacillus sp. X1(2014)	0.0084269
sample3	Anaerobic	BPN+B+L	Cutibacterium acnes	0.960085
sample3	Anaerobic	BPN+B+L	Staphylococcus capitis	0.0123147
sample3	Anaerobic	BPN+B+L	Bacillus sp. Y1	0.0004112
sample3	Anaerobic	BPN+B+L	Propionibacterium sp. oral taxon 193	0.0003808
sample3	Anaerobic	BPN+B+L	Cutibacterium avidum	0.0001932
sample3	Anaerobic	BPN+B+L	Staphylococcus aureus	8.1e-05
sample3	Anaerobic	BPN+B+L	Bacillus jeotgali	6.75e-05
sample3	Anaerobic	BPN+B+L	Bacillus cereus	5.53e-05
sample3	Anaerobic	BPN+B+L	Brevibacillus agri	3.8e-05
sample3	Anaerobic	BPN+B+L	Janthinobacterium svalbardensis	2.76e-05
sample3	Anaerobic	CNS	Arenibacter algicola	0.0773265
sample3	Anaerobic	CNS	Turneriella parva	0.0022495
sample3	Anaerobic	CNS	Cutibacterium acnes	0.0020113
sample3	Anaerobic	CNS	Streptomyces lividans	0.0005804
sample3	Anaerobic	CNS	Clostridium botulinum	0.0005708
sample3	Anaerobic	CNS	Pseudomonas tolaasii	0.0003121
sample3	Anaerobic	CNS	Clostridium perfringens	0.0002331
sample3	Anaerobic	CNS	Clostridioides difficile	0.0002206
sample3	Anaerobic	CNS	Prevotella melaninogenica	0.0002149
sample3	Anaerobic	CNS	Pseudarthrobacter chlorophenolicus	0.0002109
sample3	Anaerobic	Chr	Pediococcus damnosus	0.0952434
sample3	Anaerobic	Chr	Kurthia sp. 11kri321	0.0755767
sample3	Anaerobic	Chr	Enterococcus faecium	0.0704141
sample3	Anaerobic	Chr	Pediococcus acidilactici	0.0620667
sample3	Anaerobic	Chr	Enterococcus faecalis	0.0272275
sample3	Anaerobic	Chr	Lactobacillus delbrueckii	0.0228535
sample3	Anaerobic	Chr	Lactococcus lactis	0.0200655
sample3	Anaerobic	Chr	Bacillus cereus	0.0197814
sample3	Anaerobic	Chr	Staphylococcus simulans	0.0177456
sample3	Anaerobic	Chr	Lactobacillus paracollinoides	0.0122098
sample3	Aerobic	Sch	Bacillus wiedmannii	0.136213
sample3	Aerobic	Sch	Bacillus cereus	0.159363
sample3	Aerobic	Sch	Bacillus thuringiensis	0.126369
sample3	Aerobic	Sch	Bacillus albus	0.0764717
sample3	Aerobic	Sch	Bacillus mycoides	0.0319113
sample3	Aerobic	Sch	Bacillus mobilis	0.0247287
sample3	Aerobic	Sch	Bacillus anthracis	0.0082245
sample3	Aerobic	Sch	Bacillus pseudomycoides	0.0072978
sample3	Aerobic	Sch	Bacillus sp. ABP14	0.0066856
sample3	Aerobic	Sch	Bacillus cytotoxicus	0.0049051
sample3	Aerobic	YCFA	Janthinobacterium svalbardensis	0.23255
sample3	Aerobic	YCFA	Brevundimonas sp. DS20	0.157704
sample3	Aerobic	YCFA	Ralstonia insidiosa	0.034277
sample3	Aerobic	YCFA	Bosea sp. AS-1	0.0298091
sample3	Aerobic	YCFA	Janthinobacterium agaricidamnosum	0.0221369
sample3	Aerobic	YCFA	Janthinobacterium sp. LM6	0.0199776
sample3	Aerobic	YCFA	Bradyrhizobium sp. SK17	0.0142941
sample3	Aerobic	YCFA	Staphylococcus aureus	0.0105673
sample3	Aerobic	YCFA	Janthinobacterium sp. 1_2014MBL_MicDiv	0.0101194
sample3	Aerobic	YCFA	Bacillus wiedmannii	0.0081947
sample3	Aerobic	Chr	Brevundimonas sp. DS20	0.0788486
sample3	Aerobic	Chr	Pediococcus acidilactici	0.0765774
sample3	Aerobic	Chr	Pediococcus damnosus	0.0737648
sample3	Aerobic	Chr	Enterococcus faecium	0.057701
sample3	Aerobic	Chr	Kurthia sp. 11kri321	0.0488851
sample3	Aerobic	Chr	Lactobacillus delbrueckii	0.0339137
sample3	Aerobic	Chr	Enterococcus faecalis	0.0219486
sample3	Aerobic	Chr	Bacillus cereus	0.0213864
sample3	Aerobic	Chr	Lactococcus lactis	0.0167538
sample3	Aerobic	Chr	Lactobacillus amylovorus	0.0140972
sample3	Aerobic	BPN	Deinococcus sp. NW-56	0.207031
sample3	Aerobic	BPN	Brevundimonas sp. DS20	0.071773
sample3	Aerobic	BPN	Bacillus glycinifermentans	0.0185163
sample3	Aerobic	BPN	Deinococcus geothermalis	0.0183199
sample3	Aerobic	BPN	Janthinobacterium svalbardensis	0.0138759
sample3	Aerobic	BPN	Bacillus cereus	0.0124661
sample3	Aerobic	BPN	Bacillus wiedmannii	0.0124623
sample3	Aerobic	BPN	Deinococcus gobiensis	0.0106221
sample3	Aerobic	BPN	Deinococcus wulumuqiensis	0.008225
sample3	Aerobic	BPN	Bacillus thuringiensis	0.0076784
sample3	Aerobic	R	Arenibacter algicola	0.00891082
sample3	Aerobic	R	Turneriella parva	0.000390592
sample3	Aerobic	R	Bacillus cereus	0.000134631
sample3	Aerobic	R	Bacillus sp. Y1	0.000121925
sample3	Aerobic	R	Clostridium botulinum	0.000104664
sample3	Aerobic	R	Streptomyces lividans	9.22558e-05
sample3	Aerobic	R	Janthinobacterium svalbardensis	8.11069e-05
sample3	Aerobic	R	Pseudomonas tolaasii	6.43587e-05
sample3	Aerobic	R	Clostridioides difficile	5.04599e-05
sample3	Aerobic	R	Clostridium perfringens	4.91843e-05
sample3	Aerobic	R＋	Arenibacter algicola	0.0584618
sample3	Aerobic	R＋	Turneriella parva	0.0024191
sample3	Aerobic	R＋	Brevundimonas sp. DS20	0.0011219
sample3	Aerobic	R＋	Bacillus sp. Y1	0.0008408
sample3	Aerobic	R＋	Clostridium botulinum	0.0006256
sample3	Aerobic	R＋	Pseudomonas tolaasii	0.0005111
sample3	Aerobic	R＋	Streptomyces lividans	0.0005085
sample3	Aerobic	R＋	Bacillus cereus	0.0005059
sample3	Aerobic	R＋	Janthinobacterium svalbardensis	0.0003375
sample3	Aerobic	R＋	Clostridium perfringens	0.0002794
sample3	Aerobic	Cos	Brevundimonas sp. DS20	0.870801
sample3	Aerobic	Cos	Brevundimonas sp. GW460-12-10-14-LB2	0.0203732
sample3	Aerobic	Cos	Bacillus jeotgali	0.0201866
sample3	Aerobic	Cos	Brevundimonas vesicularis	0.0060106
sample3	Aerobic	Cos	Brevundimonas diminuta	0.005808
sample3	Aerobic	Cos	Brevundimonas subvibrioides	0.0045335
sample3	Aerobic	Cos	Brevundimonas naejangsanensis	0.0032612
sample3	Aerobic	Cos	Bacillus foraminis	0.0016121
sample3	Aerobic	Cos	Brevundimonas sp. LM2	0.0013676
sample3	Aerobic	Cos	Bacillus oceanisediminis	0.0011541
sample3	Aerobic	CNS	Brevundimonas sp. DS20	0.924578
sample3	Aerobic	CNS	Brevundimonas sp. GW460-12-10-14-LB2	0.0215234
sample3	Aerobic	CNS	Brevundimonas vesicularis	0.0062157
sample3	Aerobic	CNS	Brevundimonas diminuta	0.0060169
sample3	Aerobic	CNS	Brevundimonas subvibrioides	0.0048299
sample3	Aerobic	CNS	Brevundimonas naejangsanensis	0.0033758
sample3	Aerobic	CNS	Brevundimonas sp. LM2	0.0014118
sample3	Aerobic	CNS	Caulobacter sp. FWC26	0.0002584
sample3	Aerobic	CNS	Caulobacter sp. K31	0.0002544
sample3	Aerobic	CNS	Methylobacterium brachiatum	0.000182

## Sheet: sample4
Sample	Condition	Medium	Species	Abundance
sample4	Anaerobic	R	Arenibacter algicola	0.0563817
sample4	Anaerobic	R	Bacillus sp. Y1	0.0038496
sample4	Anaerobic	R	Cutibacterium acnes	0.0024782
sample4	Anaerobic	R	Turneriella parva	0.0023239
sample4	Anaerobic	R	Bacillus cereus	0.0012069
sample4	Anaerobic	R	Clostridium botulinum	0.0006872
sample4	Anaerobic	R	Streptomyces lividans	0.0004924
sample4	Anaerobic	R	Janthinobacterium svalbardensis	0.0004554
sample4	Anaerobic	R	Clostridium perfringens	0.0002921
sample4	Anaerobic	R	Clostridioides difficile	0.0002818
sample4	Anaerobic	R＋	Arenibacter algicola	0.059839
sample4	Anaerobic	R＋	Cutibacterium acnes	0.004978
sample4	Anaerobic	R＋	Bacillus sp. Y1	0.0024467
sample4	Anaerobic	R＋	Turneriella parva	0.0022943
sample4	Anaerobic	R＋	Bacillus cereus	0.0022182
sample4	Anaerobic	R＋	Janthinobacterium svalbardensis	0.0016488
sample4	Anaerobic	R＋	Clostridium botulinum	0.0007064
sample4	Anaerobic	R＋	Streptomyces lividans	0.0004853
sample4	Anaerobic	R＋	Bacillus flexus	0.000376
sample4	Anaerobic	R＋	Bacillus thuringiensis	0.000326
sample4	Anaerobic	Sch	Cutibacterium acnes	0.957449
sample4	Anaerobic	Sch	Propionibacterium sp. oral taxon 193	0.0112447
sample4	Anaerobic	Sch	Cutibacterium avidum	0.0013872
sample4	Anaerobic	Sch	Propionibacterium freudenreichii	0.0011768
sample4	Anaerobic	Sch	Bacillus sp. Y1	0.0003333
sample4	Anaerobic	Sch	Cutibacterium granulosum	0.000331
sample4	Anaerobic	Sch	Tessaracoccus timonensis	0.000299
sample4	Anaerobic	Sch	Acidipropionibacterium jensenii	0.0001361
sample4	Anaerobic	Sch	Actinomyces howellii	0.0001056
sample4	Anaerobic	Sch	Acidipropionibacterium virtanenii	9.17e-05
sample4	Anaerobic	Cos	Cutibacterium acnes	0.708606
sample4	Anaerobic	Cos	Arenibacter algicola	0.0140947
sample4	Anaerobic	Cos	Turneriella parva	0.0004646
sample4	Anaerobic	Cos	Streptomyces lividans	0.0001988
sample4	Anaerobic	Cos	Janthinobacterium svalbardensis	0.0001589
sample4	Anaerobic	Cos	Pseudomonas tolaasii	0.0001524
sample4	Anaerobic	Cos	Clostridium botulinum	0.0001109
sample4	Anaerobic	Cos	Xanthomonas euvesicatoria	6.25e-05
sample4	Anaerobic	Cos	Clostridium perfringens	5.77e-05
sample4	Anaerobic	Cos	Propionibacterium sp. oral taxon 193	5.69e-05
sample4	Anaerobic	YCFA	Cutibacterium acnes	0.894059
sample4	Anaerobic	YCFA	Bacillus sp. Y1	0.0185715
sample4	Anaerobic	YCFA	Janthinobacterium svalbardensis	0.0108364
sample4	Anaerobic	YCFA	Propionibacterium sp. oral taxon 193	0.010735
sample4	Anaerobic	YCFA	Bosea sp. AS-1	0.0027923
sample4	Anaerobic	YCFA	Cutibacterium avidum	0.0014323
sample4	Anaerobic	YCFA	Bradyrhizobium sp. SK17	0.0013239
sample4	Anaerobic	YCFA	Ralstonia insidiosa	0.0012326
sample4	Anaerobic	YCFA	Propionibacterium freudenreichii	0.0011538
sample4	Anaerobic	YCFA	Janthinobacterium agaricidamnosum	0.0010593
sample4	Anaerobic	2216E	Bacillus jeotgali	0.355189
sample4	Anaerobic	2216E	Bacillus foraminis	0.0273588
sample4	Anaerobic	2216E	Bacillus oceanisediminis	0.0188728
sample4	Anaerobic	2216E	Bacillus infantis	0.0151368
sample4	Anaerobic	2216E	Bacillus sp. FJAT-18017	0.0148307
sample4	Anaerobic	2216E	Bacillus sp. 1NLA3E	0.0110586
sample4	Anaerobic	2216E	Bacillus sp. Y1	0.0105421
sample4	Anaerobic	2216E	Bacillus mesonae	0.0100621
sample4	Anaerobic	2216E	Bacillus methanolicus	0.0099175
sample4	Anaerobic	2216E	Bacillus sp. X1(2014)	0.0080682
sample4	Anaerobic	BPN	Bacillus sp. Y1	0.64894
sample4	Anaerobic	BPN	Cutibacterium acnes	0.236
sample4	Anaerobic	BPN	Propionibacterium sp. oral taxon 193	0.0029781
sample4	Anaerobic	BPN	Bacillus litoralis	0.0026615
sample4	Anaerobic	BPN	Bacillus oceanisediminis	0.0022535
sample4	Anaerobic	BPN	Bacillus smithii	0.0019424
sample4	Anaerobic	BPN	Bacillus flexus	0.0018677
sample4	Anaerobic	BPN	Bacillus asahii	0.0016937
sample4	Anaerobic	BPN	Bacillus weihaiensis	0.0016689
sample4	Anaerobic	BPN	Bacillus jeotgali	0.0015732
sample4	Anaerobic	BPN+B	Bacillus sp. Y1	0.895645
sample4	Anaerobic	BPN+B	Bacillus litoralis	0.0032667
sample4	Anaerobic	BPN+B	Bacillus oceanisediminis	0.0027083
sample4	Anaerobic	BPN+B	Bacillus weihaiensis	0.0019182
sample4	Anaerobic	BPN+B	Bacillus asahii	0.0017477
sample4	Anaerobic	BPN+B	Bacillus smithii	0.0016886
sample4	Anaerobic	BPN+B	Bacillus flexus	0.0015764
sample4	Anaerobic	BPN+B	Bacillus sp. 1NLA3E	0.0011925
sample4	Anaerobic	BPN+B	Bacillus jeotgali	0.0011796
sample4	Anaerobic	BPN+B	Bacillus cereus	0.0010984
sample4	Anaerobic	CNS	Arenibacter algicola	0.082852
sample4	Anaerobic	CNS	Cutibacterium acnes	0.0038101
sample4	Anaerobic	CNS	Turneriella parva	0.0021923
sample4	Anaerobic	CNS	Streptomyces lividans	0.0009475
sample4	Anaerobic	CNS	Pseudomonas tolaasii	0.0006479
sample4	Anaerobic	CNS	Clostridium botulinum	0.0005932
sample4	Anaerobic	CNS	Janthinobacterium svalbardensis	0.0004526
sample4	Anaerobic	CNS	Lactococcus lactis	0.0003059
sample4	Anaerobic	CNS	Clostridioides difficile	0.0002835
sample4	Anaerobic	CNS	Clostridium perfringens	0.0002251
sample4	Anaerobic	Chr	Cutibacterium acnes	0.427939
sample4	Anaerobic	Chr	Kurthia sp. 11kri321	0.0417501
sample4	Anaerobic	Chr	Enterococcus faecium	0.0334164
sample4	Anaerobic	Chr	Pediococcus damnosus	0.0277232
sample4	Anaerobic	Chr	Pediococcus acidilactici	0.0250022
sample4	Anaerobic	Chr	Bacillus sp. Y1	0.0235924
sample4	Anaerobic	Chr	Enterococcus faecalis	0.0200265
sample4	Anaerobic	Chr	Staphylococcus simulans	0.0133142
sample4	Anaerobic	Chr	Bacillus cereus	0.0116015
sample4	Anaerobic	Chr	Lactococcus lactis	0.0103264
sample4	Aerobic	Sch	Brevibacillus agri	0.26264
sample4	Aerobic	Sch	Bacillus wiedmannii	0.095217
sample4	Aerobic	Sch	Bacillus cereus	0.111553
sample4	Aerobic	Sch	Bacillus thuringiensis	0.0857454
sample4	Aerobic	Sch	Bacillus albus	0.053373
sample4	Aerobic	Sch	Bacillus mycoides	0.0226276
sample4	Aerobic	Sch	Bacillus mobilis	0.0172141
sample4	Aerobic	Sch	Bacillus anthracis	0.0059002
sample4	Aerobic	Sch	Bacillus pseudomycoides	0.0052657
sample4	Aerobic	Sch	Bacillus sp. ABP14	0.0046775
sample4	Aerobic	YCFA	Bacillus wiedmannii	0.0759652
sample4	Aerobic	YCFA	Brevibacillus agri	0.0721478
sample4	Aerobic	YCFA	Bacillus cereus	0.0835479
sample4	Aerobic	YCFA	Brevundimonas sp. DS20	0.0506304
sample4	Aerobic	YCFA	Bacillus thuringiensis	0.0485485
sample4	Aerobic	YCFA	Janthinobacterium svalbardensis	0.0422224
sample4	Aerobic	YCFA	Bacillus albus	0.0417717
sample4	Aerobic	YCFA	Niveispirillum cyanobacteriorum	0.0401816
sample4	Aerobic	YCFA	Bacillus mycoides	0.0178192
sample4	Aerobic	YCFA	Caulobacter sp. FWC26	0.0159604
sample4	Aerobic	Chr	Pediococcus damnosus	0.137146
sample4	Aerobic	Chr	Enterococcus faecium	0.065226
sample4	Aerobic	Chr	Kurthia sp. 11kri321	0.0596837
sample4	Aerobic	Chr	Pediococcus acidilactici	0.0491825
sample4	Aerobic	Chr	Lactobacillus delbrueckii	0.0286852
sample4	Aerobic	Chr	Enterococcus faecalis	0.0236819
sample4	Aerobic	Chr	Bacillus cereus	0.018799
sample4	Aerobic	Chr	Lactobacillus amylovorus	0.0174095
sample4	Aerobic	Chr	Lactococcus lactis	0.0161901
sample4	Aerobic	Chr	Staphylococcus simulans	0.0140312
sample4	Aerobic	BPN	Bacillus sp. Y1	0.817639
sample4	Aerobic	BPN	Brevibacillus agri	0.0785577
sample4	Aerobic	BPN	Bacillus thermoamylovorans	0.0033122
sample4	Aerobic	BPN	Bacillus oceanisediminis	0.0026623
sample4	Aerobic	BPN	Bacillus litoralis	0.0021424
sample4	Aerobic	BPN	Bacillus asahii	0.0016583
sample4	Aerobic	BPN	Bacillus smithii	0.0014286
sample4	Aerobic	BPN	Brevibacillus brevis	0.001392
sample4	Aerobic	BPN	Bacillus jeotgali	0.0011151
sample4	Aerobic	BPN	Bacillus circulans	0.001008
sample4	Aerobic	R	Arenibacter algicola	0.0528293
sample4	Aerobic	R	Turneriella parva	0.0023136
sample4	Aerobic	R	Bacillus sp. Y1	0.0010681
sample4	Aerobic	R	Streptomyces lividans	0.000794
sample4	Aerobic	R	Clostridium botulinum	0.000716
sample4	Aerobic	R	Bacillus cereus	0.0005337
sample4	Aerobic	R	Janthinobacterium svalbardensis	0.0005135
sample4	Aerobic	R	Pseudomonas tolaasii	0.0003854
sample4	Aerobic	R	Clostridium perfringens	0.0003193
sample4	Aerobic	R	Clostridioides difficile	0.0003098
sample4	Aerobic	R＋	Arenibacter algicola	0.0564612
sample4	Aerobic	R＋	Turneriella parva	0.0022722
sample4	Aerobic	R＋	Bacillus sp. Y1	0.0008554
sample4	Aerobic	R＋	Streptomyces lividans	0.0007397
sample4	Aerobic	R＋	Clostridium botulinum	0.0007132
sample4	Aerobic	R＋	Brevibacillus agri	0.0006687
sample4	Aerobic	R＋	Janthinobacterium svalbardensis	0.0005397
sample4	Aerobic	R＋	Bacillus cereus	0.0004976
sample4	Aerobic	R＋	Pseudomonas tolaasii	0.0004241
sample4	Aerobic	R＋	Clostridium perfringens	0.0003036
sample4	Aerobic	Cos	Brevibacillus agri	0.34533
sample4	Aerobic	Cos	Bacillus wiedmannii	0.079855
sample4	Aerobic	Cos	Bacillus cereus	0.0881538
sample4	Aerobic	Cos	Bacillus thuringiensis	0.0716378
sample4	Aerobic	Cos	Bacillus albus	0.0442177
sample4	Aerobic	Cos	Bacillus mycoides	0.0190248
sample4	Aerobic	Cos	Bacillus mobilis	0.0143255
sample4	Aerobic	Cos	Brevundimonas sp. DS20	0.0067266
sample4	Aerobic	Cos	Bacillus anthracis	0.0049956
sample4	Aerobic	Cos	Bacillus pseudomycoides	0.004406
sample4	Aerobic	CNS	Brevundimonas sp. DS20	0.479309
sample4	Aerobic	CNS	Brevibacillus agri	0.439034
sample4	Aerobic	CNS	Brevundimonas sp. GW460-12-10-14-LB2	0.011144
sample4	Aerobic	CNS	Brevibacillus brevis	0.0057386
sample4	Aerobic	CNS	Brevundimonas vesicularis	0.0032464
sample4	Aerobic	CNS	Brevundimonas diminuta	0.0031754
sample4	Aerobic	CNS	Brevundimonas subvibrioides	0.0025721
sample4	Aerobic	CNS	Brevundimonas naejangsanensis	0.0017047
sample4	Aerobic	CNS	Bacillus jeotgali	0.0016402
sample4	Aerobic	CNS	Brevibacillus formosus	0.0014033

## Sheet: sample5
Sample	Condition	Medium	Species	Abundance
sample5	Anaerobic	R	Bacillus cereus	0.0039165
sample5	Anaerobic	R	Turneriella parva	0.0023297
sample5	Anaerobic	R	Bacillus sp. Y1	0.0019438
sample5	Anaerobic	R	Brevundimonas sp. DS20	0.0007741
sample5	Anaerobic	R	Pseudarthrobacter chlorophenolicus	0.0006595
sample5	Anaerobic	R	Hyphomonas sp. CACIAM 19H1	0.0006237
sample5	Anaerobic	R	Desulfovibrio salexigens	0.0005777
sample5	Anaerobic	R	Clostridium botulinum	0.0005579
sample5	Anaerobic	R	Bacillus flexus	0.0005567
sample5	Anaerobic	R	Bacillus thuringiensis	0.0005375
sample5	Anaerobic	R＋	Bacillus cereus	0.0046256
sample5	Anaerobic	R＋	Turneriella parva	0.0024128
sample5	Anaerobic	R＋	Bacillus sp. Y1	0.0017711
sample5	Anaerobic	R＋	Pseudarthrobacter chlorophenolicus	0.0006169
sample5	Anaerobic	R＋	Brevundimonas sp. DS20	0.0005744
sample5	Anaerobic	R＋	Hyphomonas sp. CACIAM 19H1	0.0005718
sample5	Anaerobic	R＋	Desulfovibrio salexigens	0.0005656
sample5	Anaerobic	R＋	Clostridium botulinum	0.0005514
sample5	Anaerobic	R＋	Bacillus thuringiensis	0.0005461
sample5	Anaerobic	R＋	Bacillus flexus	0.0005373
sample5	Anaerobic	Sch	Azospirillum brasilense	0.625463
sample5	Anaerobic	Sch	Azospirillum sp. TSH58	0.120623
sample5	Anaerobic	Sch	Brevundimonas sp. DS20	0.0798846
sample5	Anaerobic	Sch	Azospirillum thiophilum	0.0185735
sample5	Anaerobic	Sch	Cutibacterium acnes	0.0141567
sample5	Anaerobic	Sch	Bacillus sp. Y1	0.0077339
sample5	Anaerobic	Sch	Azospirillum sp. CFH 70021	0.0061058
sample5	Anaerobic	Sch	Azospirillum lipoferum	0.0028883
sample5	Anaerobic	Sch	Brevundimonas sp. GW460-12-10-14-LB2	0.0019687
sample5	Anaerobic	Sch	Azospirillum sp. M2T2B2	0.0012473
sample5	Anaerobic	Cos	Paenibacillus sp. FSL H7-0737	0.590212
sample5	Anaerobic	Cos	Paenibacillus sp. FSL R5-0345	0.235874
sample5	Anaerobic	Cos	Paenibacillus odorifer	0.0503475
sample5	Anaerobic	Cos	Paenibacillus sp. FSL H7-0357	0.0202433
sample5	Anaerobic	Cos	Paenibacillus stellifer	0.0075807
sample5	Anaerobic	Cos	Paenibacillus donghaensis	0.0032541
sample5	Anaerobic	Cos	Paenibacillus borealis	0.0026743
sample5	Anaerobic	Cos	Paenibacillus sp. FSL R5-0912	0.0019588
sample5	Anaerobic	Cos	Paenibacillus graminis	0.0014518
sample5	Anaerobic	Cos	Solibacillus silvestris	0.0010175
sample5	Anaerobic	YCFA	Brevundimonas sp. DS20	0.277209
sample5	Anaerobic	YCFA	Paenibacillus sp. FSL H7-0737	0.266822
sample5	Anaerobic	YCFA	Paenibacillus sp. FSL R5-0345	0.107382
sample5	Anaerobic	YCFA	Cutibacterium acnes	0.0449542
sample5	Anaerobic	YCFA	Paenibacillus odorifer	0.0228113
sample5	Anaerobic	YCFA	Bacillus sp. Y1	0.0135893
sample5	Anaerobic	YCFA	Bosea sp. AS-1	0.0110882
sample5	Anaerobic	YCFA	Paenibacillus sp. FSL H7-0357	0.0088328
sample5	Anaerobic	YCFA	Brevundimonas sp. GW460-12-10-14-LB2	0.0070715
sample5	Anaerobic	YCFA	Caulobacter sp. FWC26	0.0066947
sample5	Anaerobic	2216E	Bacillus sp. Y1	0.735583
sample5	Anaerobic	2216E	Bacillus jeotgali	0.0662982
sample5	Anaerobic	2216E	Bacillus oceanisediminis	0.0057308
sample5	Anaerobic	2216E	Bacillus foraminis	0.0056262
sample5	Anaerobic	2216E	Brevundimonas sp. DS20	0.0040954
sample5	Anaerobic	2216E	Bacillus litoralis	0.0034306
sample5	Anaerobic	2216E	Bacillus infantis	0.0033169
sample5	Anaerobic	2216E	Bacillus sp. FJAT-18017	0.0031041
sample5	Anaerobic	2216E	Enterococcus faecalis	0.0030389
sample5	Anaerobic	2216E	Bacillus sp. 1NLA3E	0.0029718
sample5	Anaerobic	BPN	Cutibacterium acnes	0.949897
sample5	Anaerobic	BPN	Propionibacterium sp. oral taxon 193	0.0113076
sample5	Anaerobic	BPN	Bacillus sp. Y1	0.0025898
sample5	Anaerobic	BPN	Propionibacterium freudenreichii	0.0018908
sample5	Anaerobic	BPN	Cutibacterium avidum	0.0015707
sample5	Anaerobic	BPN	Tessaracoccus timonensis	0.0004345
sample5	Anaerobic	BPN	Cutibacterium granulosum	0.0004192
sample5	Anaerobic	BPN	Brevundimonas sp. DS20	0.0003097
sample5	Anaerobic	BPN	Acidipropionibacterium jensenii	0.0001051
sample5	Anaerobic	BPN	Mycolicibacterium rhodesiae	9.3e-05
sample5	Anaerobic	BPN+B	Bacillus sp. Y1	0.744171
sample5	Anaerobic	BPN+B	Brevundimonas sp. DS20	0.0890994
sample5	Anaerobic	BPN+B	Delftia tsuruhatensis	0.029286
sample5	Anaerobic	BPN+B	Azospirillum brasilense	0.0082643
sample5	Anaerobic	BPN+B	Bacillus thermoamylovorans	0.0031757
sample5	Anaerobic	BPN+B	Azospirillum sp. TSH58	0.0030478
sample5	Anaerobic	BPN+B	Bacillus oceanisediminis	0.0023868
sample5	Anaerobic	BPN+B	Bacillus litoralis	0.0019907
sample5	Anaerobic	BPN+B	Brevundimonas sp. GW460-12-10-14-LB2	0.001965
sample5	Anaerobic	BPN+B	Cutibacterium acnes	0.0017727
sample5	Anaerobic	BPN+L	Bacillus sp. Y1	0.914635
sample5	Anaerobic	BPN+L	Delftia tsuruhatensis	0.0196349
sample5	Anaerobic	BPN+L	Bacillus jeotgali	0.0071098
sample5	Anaerobic	BPN+L	Brevundimonas sp. DS20	0.005469
sample5	Anaerobic	BPN+L	Delftia acidovorans	0.0012179
sample5	Anaerobic	BPN+L	Bacillus cereus	0.0009515
sample5	Anaerobic	BPN+L	Delftia sp. HK171	0.0009239
sample5	Anaerobic	BPN+L	Delftia sp. Cs1-4	0.0008694
sample5	Anaerobic	BPN+L	Bacillus litoralis	0.0008274
sample5	Anaerobic	BPN+L	Bacillus sp. 1NLA3E	0.0008223
sample5	Anaerobic	BPN+B+L	Cutibacterium acnes	0.986907
sample5	Anaerobic	BPN+B+L	Delftia tsuruhatensis	0.0022918
sample5	Anaerobic	BPN+B+L	Brevundimonas sp. DS20	0.0010575
sample5	Anaerobic	BPN+B+L	Bacillus sp. Y1	0.0010545
sample5	Anaerobic	BPN+B+L	Delftia acidovorans	0.0001326
sample5	Anaerobic	BPN+B+L	Bacillus cereus	0.0001202
sample5	Anaerobic	BPN+B+L	Delftia sp. HK171	0.000111
sample5	Anaerobic	BPN+B+L	Delftia sp. Cs1-4	0.0001015
sample5	Anaerobic	BPN+B+L	Propionibacterium sp. oral taxon 193	4.69e-05
sample5	Anaerobic	BPN+B+L	Acidovorax sp. KKS102	2.73e-05
sample5	Anaerobic	CNS	Brevundimonas sp. DS20	0.0035082
sample5	Anaerobic	CNS	Turneriella parva	0.0023281
sample5	Anaerobic	CNS	Bacillus sp. Y1	0.0010937
sample5	Anaerobic	CNS	Clostridium botulinum	0.0008458
sample5	Anaerobic	CNS	Pseudarthrobacter chlorophenolicus	0.0007416
sample5	Anaerobic	CNS	Hyphomonas sp. CACIAM 19H1	0.0006167
sample5	Anaerobic	CNS	Desulfovibrio salexigens	0.0005885
sample5	Anaerobic	CNS	Cutibacterium acnes	0.0005614
sample5	Anaerobic	CNS	Bradyrhizobium oligotrophicum	0.0004146
sample5	Anaerobic	CNS	Clostridioides difficile	0.0003969
sample5	Anaerobic	Chr	Bacillus sp. Y1	0.900265
sample5	Anaerobic	Chr	Bacillus thermoamylovorans	0.0034726
sample5	Anaerobic	Chr	Bacillus oceanisediminis	0.0028044
sample5	Anaerobic	Chr	Bacillus litoralis	0.0023178
sample5	Anaerobic	Chr	Bacillus asahii	0.0016477
sample5	Anaerobic	Chr	Bacillus smithii	0.0016244
sample5	Anaerobic	Chr	Bacillus jeotgali	0.0011245
sample5	Anaerobic	Chr	Bacillus cellulosilyticus	0.0010262
sample5	Anaerobic	Chr	Bacillus circulans	0.0010193
sample5	Anaerobic	Chr	Sporosarcina ureae	0.0009518
sample5	Aerobic	Sch	Micrococcus luteus	0.54562
sample5	Aerobic	Sch	Delftia tsuruhatensis	0.273751
sample5	Aerobic	Sch	Brevibacillus agri	0.0238
sample5	Aerobic	Sch	Delftia acidovorans	0.0158955
sample5	Aerobic	Sch	Delftia sp. HK171	0.0126892
sample5	Aerobic	Sch	Delftia sp. Cs1-4	0.011621
sample5	Aerobic	Sch	Azospirillum brasilense	0.0079425
sample5	Aerobic	Sch	Acidovorax sp. KKS102	0.0031161
sample5	Aerobic	Sch	Azospirillum sp. TSH58	0.0029911
sample5	Aerobic	Sch	Brevundimonas sp. DS20	0.0028472
sample5	Aerobic	YCFA	Cutibacterium acnes	0.572701
sample5	Aerobic	YCFA	Brevundimonas sp. DS20	0.0422971
sample5	Aerobic	YCFA	Micrococcus luteus	0.041485
sample5	Aerobic	YCFA	Brevibacillus agri	0.0304122
sample5	Aerobic	YCFA	Bosea sp. AS-1	0.0261402
sample5	Aerobic	YCFA	Bradyrhizobium sp. SK17	0.0170747
sample5	Aerobic	YCFA	Ralstonia insidiosa	0.0156188
sample5	Aerobic	YCFA	Bacillus sp. Y1	0.0141364
sample5	Aerobic	YCFA	Delftia tsuruhatensis	0.0136379
sample5	Aerobic	YCFA	Mesorhizobium sp. Pch-S	0.0100593
sample5	Aerobic	Chr	Pediococcus damnosus	0.221866
sample5	Aerobic	Chr	Pediococcus acidilactici	0.21208
sample5	Aerobic	Chr	Lactobacillus delbrueckii	0.049551
sample5	Aerobic	Chr	Lactobacillus amylovorus	0.0595496
sample5	Aerobic	Chr	Kurthia sp. 11kri321	0.0300971
sample5	Aerobic	Chr	Staphylococcus simulans	0.0252034
sample5	Aerobic	Chr	Enterococcus faecium	0.0243153
sample5	Aerobic	Chr	Enterococcus faecalis	0.0208937
sample5	Aerobic	Chr	Bacillus cereus	0.0161717
sample5	Aerobic	Chr	Cutibacterium acnes	0.0150795
sample5	Aerobic	BPN	Brevundimonas sp. DS20	0.926283
sample5	Aerobic	BPN	Brevundimonas sp. GW460-12-10-14-LB2	0.0211916
sample5	Aerobic	BPN	Brevundimonas diminuta	0.0061994
sample5	Aerobic	BPN	Brevundimonas vesicularis	0.0060982
sample5	Aerobic	BPN	Brevundimonas subvibrioides	0.0055085
sample5	Aerobic	BPN	Brevundimonas naejangsanensis	0.0030296
sample5	Aerobic	BPN	Brevundimonas sp. LM2	0.0012256
sample5	Aerobic	BPN	Caulobacter sp. K31	0.0003676
sample5	Aerobic	BPN	Caulobacter sp. FWC26	0.0003572
sample5	Aerobic	BPN	Methylobacterium brachiatum	0.0002532
sample5	Aerobic	R	Bacillus cereus	0.0032358
sample5	Aerobic	R	Turneriella parva	0.0022282
sample5	Aerobic	R	Micrococcus luteus	0.0020718
sample5	Aerobic	R	Bacillus sp. Y1	0.0017544
sample5	Aerobic	R	Delftia tsuruhatensis	0.0009202
sample5	Aerobic	R	Clostridium botulinum	0.0006389
sample5	Aerobic	R	Brevibacillus agri	0.0006
sample5	Aerobic	R	Pseudarthrobacter chlorophenolicus	0.0005668
sample5	Aerobic	R	Hyphomonas sp. CACIAM 19H1	0.0005406
sample5	Aerobic	R	Desulfovibrio salexigens	0.0005339
sample5	Aerobic	R＋	Bacillus cereus	0.0031917
sample5	Aerobic	R＋	Turneriella parva	0.0019321
sample5	Aerobic	R＋	Bacillus sp. Y1	0.0018884
sample5	Aerobic	R＋	Micrococcus luteus	0.0012365
sample5	Aerobic	R＋	Clostridium butyricum	0.0007611
sample5	Aerobic	R＋	Saprospira grandis	0.0007366
sample5	Aerobic	R＋	Clostridium botulinum	0.0006349
sample5	Aerobic	R＋	Delftia tsuruhatensis	0.0005927
sample5	Aerobic	R＋	Brevibacillus agri	0.0005163
sample5	Aerobic	R＋	Streptomyces lividans	0.0004931
sample5	Aerobic	Cos	Brevibacillus agri	0.523399
sample5	Aerobic	Cos	Brevundimonas sp. DS20	0.3643
sample5	Aerobic	Cos	Azospirillum brasilense	0.0140272
sample5	Aerobic	Cos	Brevundimonas sp. GW460-12-10-14-LB2	0.0084288
sample5	Aerobic	Cos	Azospirillum sp. TSH58	0.0052791
sample5	Aerobic	Cos	Brevibacillus brevis	0.004064
sample5	Aerobic	Cos	Brevundimonas diminuta	0.0024827
sample5	Aerobic	Cos	Brevundimonas vesicularis	0.0024559
sample5	Aerobic	Cos	Brevundimonas subvibrioides	0.0021148
sample5	Aerobic	Cos	Brevibacillus formosus	0.0017454
sample5	Aerobic	CNS	Turneriella parva	0.0026918
sample5	Aerobic	CNS	Bacillus sp. Y1	0.0018672
sample5	Aerobic	CNS	Brevibacillus agri	0.000876
sample5	Aerobic	CNS	Pseudarthrobacter chlorophenolicus	0.0007805
sample5	Aerobic	CNS	Hyphomonas sp. CACIAM 19H1	0.000751
sample5	Aerobic	CNS	Desulfovibrio salexigens	0.0007106
sample5	Aerobic	CNS	Micrococcus luteus	0.0006935
sample5	Aerobic	CNS	Bradyrhizobium oligotrophicum	0.0005611
sample5	Aerobic	CNS	Delftia tsuruhatensis	0.0005489
sample5	Aerobic	CNS	Pseudomonas tolaasii	0.0005317

## Sheet: sample6
Sample	Condition	Medium	Species	Abundance
sample6	Anaerobic	R	Arenibacter algicola	0.102623
sample6	Anaerobic	R	Turneriella parva	0.0027805
sample6	Anaerobic	R	Bacillus flexus	0.0018276
sample6	Anaerobic	R	Bacillus cereus	0.0009479
sample6	Anaerobic	R	Bacillus sp. Y1	0.0008844
sample6	Anaerobic	R	Clostridium botulinum	0.0004137
sample6	Anaerobic	R	Pseudarthrobacter chlorophenolicus	0.0003046
sample6	Anaerobic	R	Thermus oshimai	0.0002329
sample6	Anaerobic	R	Prevotella melaninogenica	0.0002321
sample6	Anaerobic	R	Mycobacterium paragordonae	0.0002304
sample6	Anaerobic	R＋	Arenibacter algicola	0.108082
sample6	Anaerobic	R＋	Turneriella parva	0.0026994
sample6	Anaerobic	R＋	Bacillus flexus	0.0018949
sample6	Anaerobic	R＋	Bacillus sp. Y1	0.0010249
sample6	Anaerobic	R＋	Bacillus cereus	0.0008405
sample6	Anaerobic	R＋	Clostridium botulinum	0.0003523
sample6	Anaerobic	R＋	Pseudarthrobacter chlorophenolicus	0.000318
sample6	Anaerobic	R＋	Mycobacterium paragordonae	0.000227
sample6	Anaerobic	R＋	Thermus oshimai	0.0002254
sample6	Anaerobic	R＋	Prevotella melaninogenica	0.0002136
sample6	Anaerobic	Sch	Bradyrhizobiaceae bacterium SG-6C	0.0961333
sample6	Anaerobic	Sch	Ralstonia insidiosa	0.0867598
sample6	Anaerobic	Sch	Cutibacterium acnes	0.0371588
sample6	Anaerobic	Sch	Bradyrhizobium erythrophlei	0.0260125
sample6	Anaerobic	Sch	Acinetobacter bereziniae	0.0243299
sample6	Anaerobic	Sch	Bradyrhizobium sp. SK17	0.0168066
sample6	Anaerobic	Sch	Candidatus Pelagibacter ubique	0.010276
sample6	Anaerobic	Sch	Bradyrhizobium lablabi	0.0098506
sample6	Anaerobic	Sch	Clostridioides difficile	0.0091027
sample6	Anaerobic	Sch	Candidatus Pelagibacter sp. HIMB1321	0.0086128
sample6	Anaerobic	Cos	Arenibacter algicola	0.113028
sample6	Anaerobic	Cos	Turneriella parva	0.0028225
sample6	Anaerobic	Cos	Clostridium botulinum	0.000392
sample6	Anaerobic	Cos	Pseudarthrobacter chlorophenolicus	0.0002702
sample6	Anaerobic	Cos	Thermus oshimai	0.000242
sample6	Anaerobic	Cos	Prevotella melaninogenica	0.0002302
sample6	Anaerobic	Cos	Vibrio vulnificus	0.0002247
sample6	Anaerobic	Cos	Mycobacterium paragordonae	0.0002245
sample6	Anaerobic	Cos	Hyphomonas sp. CACIAM 19H1	0.0002099
sample6	Anaerobic	Cos	Desulfovibrio salexigens	0.0002002
sample6	Anaerobic	YCFA	Brevundimonas sp. DS20	0.296427
sample6	Anaerobic	YCFA	Brevibacillus agri	0.184911
sample6	Anaerobic	YCFA	Bacillus sp. Y1	0.110599
sample6	Anaerobic	YCFA	Cutibacterium acnes	0.0210212
sample6	Anaerobic	YCFA	Bosea sp. AS-1	0.0081418
sample6	Anaerobic	YCFA	Brevundimonas sp. GW460-12-10-14-LB2	0.0073372
sample6	Anaerobic	YCFA	Bradyrhizobium sp. SK17	0.0056823
sample6	Anaerobic	YCFA	Lactobacillus delbrueckii	0.0051519
sample6	Anaerobic	YCFA	Bacillus jeotgali	0.0050041
sample6	Anaerobic	YCFA	Ralstonia insidiosa	0.0045777
sample6	Anaerobic	2216E	Bacillus sp. Y1	0.119084
sample6	Anaerobic	2216E	Ralstonia insidiosa	0.0696753
sample6	Anaerobic	2216E	Bradyrhizobiaceae bacterium SG-6C	0.0651624
sample6	Anaerobic	2216E	Enterococcus faecalis	0.0320674
sample6	Anaerobic	2216E	Cutibacterium acnes	0.0270866
sample6	Anaerobic	2216E	Bradyrhizobium erythrophlei	0.0178623
sample6	Anaerobic	2216E	Bradyrhizobium sp. SK17	0.0174803
sample6	Anaerobic	2216E	Acinetobacter bereziniae	0.0147056
sample6	Anaerobic	2216E	Methylophilus sp. TWE2	0.0113416
sample6	Anaerobic	2216E	Methylomonas clara	0.0073706
sample6	Anaerobic	BPN	Bacillus sp. Y1	0.965054
sample6	Anaerobic	BPN	Brevundimonas sp. DS20	0.0024416
sample6	Anaerobic	BPN	Bacillus litoralis	0.0007574
sample6	Anaerobic	BPN	Bacillus sp. 1NLA3E	0.0006658
sample6	Anaerobic	BPN	Bacillus asahii	0.0006456
sample6	Anaerobic	BPN	Bacillus jeotgali	0.0005375
sample6	Anaerobic	BPN	Bacillus sp. FJAT-45348	0.0004684
sample6	Anaerobic	BPN	Bacillus thuringiensis	0.0004237
sample6	Anaerobic	BPN	Bacillus coagulans	0.000392
sample6	Anaerobic	BPN	Bacillus sp. FJAT-22090	0.000338
sample6	Anaerobic	BPN+L	Bacillus sp. Y1	0.964538
sample6	Anaerobic	BPN+L	Brevundimonas sp. DS20	0.0073992
sample6	Anaerobic	BPN+L	Bacillus litoralis	0.000739
sample6	Anaerobic	BPN+L	Bacillus sp. 1NLA3E	0.0006357
sample6	Anaerobic	BPN+L	Bacillus asahii	0.0005066
sample6	Anaerobic	BPN+L	Bacillus thuringiensis	0.0003912
sample6	Anaerobic	BPN+L	Bacillus coagulans	0.000369
sample6	Anaerobic	BPN+L	Bacillus cereus	0.0003617
sample6	Anaerobic	BPN+L	Bacillus sp. FJAT-45348	0.0003159
sample6	Anaerobic	BPN+L	Bacillus jeotgali	0.000305
sample6	Anaerobic	BPN+B+L	Bacillus sp. Y1	0.859086
sample6	Anaerobic	BPN+B+L	Brevibacillus agri	0.0894665
sample6	Anaerobic	BPN+B+L	Brevundimonas sp. DS20	0.019977
sample6	Anaerobic	BPN+B+L	Brevibacillus brevis	0.0008001
sample6	Anaerobic	BPN+B+L	Bacillus litoralis	0.0004934
sample6	Anaerobic	BPN+B+L	Brevundimonas sp. GW460-12-10-14-LB2	0.0004383
sample6	Anaerobic	BPN+B+L	Bacillus sp. 1NLA3E	0.0004235
sample6	Anaerobic	BPN+B+L	Bacillus coagulans	0.0003089
sample6	Anaerobic	BPN+B+L	Arenibacter algicola	0.0002957
sample6	Anaerobic	BPN+B+L	Bacillus sp. FJAT-45348	0.0002671
sample6	Anaerobic	CNS	Arenibacter algicola	0.0745913
sample6	Anaerobic	CNS	Cutibacterium acnes	0.0036846
sample6	Anaerobic	CNS	Turneriella parva	0.0024147
sample6	Anaerobic	CNS	Bacillus sp. Y1	0.0014423
sample6	Anaerobic	CNS	Brevibacillus agri	0.0008904
sample6	Anaerobic	CNS	Mycoplasma ovis	0.0008771
sample6	Anaerobic	CNS	Staphylococcus epidermidis	0.0007217
sample6	Anaerobic	CNS	Clostridium botulinum	0.0006737
sample6	Anaerobic	CNS	Lactococcus lactis	0.0005475
sample6	Anaerobic	CNS	Clostridium perfringens	0.0002809
sample6	Anaerobic	Chr	Pediococcus acidilactici	0.165418
sample6	Anaerobic	Chr	Lactobacillus delbrueckii	0.220251
sample6	Anaerobic	Chr	Pediococcus damnosus	0.0833773
sample6	Anaerobic	Chr	Kurthia sp. 11kri321	0.0543709
sample6	Anaerobic	Chr	Enterococcus faecium	0.0256673
sample6	Anaerobic	Chr	Lactobacillus amylovorus	0.0242741
sample6	Anaerobic	Chr	Lactobacillus backii	0.0179292
sample6	Anaerobic	Chr	Ralstonia insidiosa	0.0080631
sample6	Anaerobic	Chr	Bradyrhizobiaceae bacterium SG-6C	0.0079062
sample6	Anaerobic	Chr	Acinetobacter bereziniae	0.007745
sample6	Aerobic	Sch	Brevibacillus agri	0.925063
sample6	Aerobic	Sch	Brevibacillus brevis	0.0072082
sample6	Aerobic	Sch	Brevibacillus formosus	0.0030803
sample6	Aerobic	Sch	Brevibacillus sp. SCSIO 07484	0.0015907
sample6	Aerobic	Sch	Aneurinibacillus sp. XH2	0.0008102
sample6	Aerobic	Sch	Brevibacillus laterosporus	0.0006051
sample6	Aerobic	Sch	Amphibacillus xylanus	0.0005062
sample6	Aerobic	Sch	Paenibacillus stellifer	0.0003665
sample6	Aerobic	Sch	Thermobacillus composti	0.0003436
sample6	Aerobic	Sch	Paenibacillus physcomitrellae	0.0003205
sample6	Aerobic	YCFA	Bacillus sp. Y1	0.330777
sample6	Aerobic	YCFA	Pantoea ananatis	0.250209
sample6	Aerobic	YCFA	Bacillus jeotgali	0.0412272
sample6	Aerobic	YCFA	Brevundimonas sp. DS20	0.0177037
sample6	Aerobic	YCFA	Pantoea ananatis	0.0124175
sample6	Aerobic	YCFA	Bosea sp. AS-1	0.0070752
sample6	Aerobic	YCFA	Pantoea ananatis	0.0058868
sample6	Aerobic	YCFA	Bradyrhizobium sp. SK17	0.0057893
sample6	Aerobic	YCFA	Pantoea ananatis	0.0055422
sample6	Aerobic	YCFA	Lactobacillus delbrueckii	0.0050056
sample6	Aerobic	Chr	Pediococcus damnosus	0.240209
sample6	Aerobic	Chr	Pediococcus acidilactici	0.134074
sample6	Aerobic	Chr	Kurthia sp. 11kri321	0.0428286
sample6	Aerobic	Chr	Lactobacillus delbrueckii	0.0352174
sample6	Aerobic	Chr	Staphylococcus simulans	0.031903
sample6	Aerobic	Chr	Enterococcus faecalis	0.0298527
sample6	Aerobic	Chr	Enterococcus faecium	0.0239379
sample6	Aerobic	Chr	Lactobacillus amylovorus	0.0178903
sample6	Aerobic	Chr	Bacillus cereus	0.0152089
sample6	Aerobic	Chr	Lactobacillus paracollinoides	0.0138269
sample6	Aerobic	R	Arenibacter algicola	0.0442982
sample6	Aerobic	R	Turneriella parva	0.0024285
sample6	Aerobic	R	Mesorhizobium sp. DCY119	0.0009526
sample6	Aerobic	R	Mesorhizobium oceanicum	0.0008699
sample6	Aerobic	R	Brevibacillus agri	0.0006795
sample6	Aerobic	R	Staphylococcus kloosii	0.0006736
sample6	Aerobic	R	Bacillus sp. Y1	0.0006355
sample6	Aerobic	R	Mesorhizobium sp. Pch-S	0.0006248
sample6	Aerobic	R	Nitratireductor sp. OM-1	0.0006238
sample6	Aerobic	R	Clostridium botulinum	0.0005714
sample6	Aerobic	R＋	Arenibacter algicola	0.0438603
sample6	Aerobic	R＋	Parvibaculum lavamentivorans	0.0048928
sample6	Aerobic	R＋	Turneriella parva	0.0023515
sample6	Aerobic	R＋	Mycoplasma yeatsii	0.0021656
sample6	Aerobic	R＋	Staphylococcus kloosii	0.0013465
sample6	Aerobic	R＋	Bacillus sp. Y1	0.0010504
sample6	Aerobic	R＋	Staphylococcus xylosus	0.0010432
sample6	Aerobic	R＋	Mesorhizobium sp. DCY119	0.0008916
sample6	Aerobic	R＋	Staphylococcus cohnii	0.0008876
sample6	Aerobic	R＋	Mesorhizobium oceanicum	0.0007807
sample6	Aerobic	Cos	Brevibacillus agri	0.360673
sample6	Aerobic	Cos	Staphylococcus epidermidis	0.276881
sample6	Aerobic	Cos	Staphylococcus kloosii	0.0307875
sample6	Aerobic	Cos	Staphylococcus xylosus	0.0228275
sample6	Aerobic	Cos	Staphylococcus cohnii	0.020363
sample6	Aerobic	Cos	Staphylococcus saprophyticus	0.0150184
sample6	Aerobic	Cos	Staphylococcus succinus	0.0147034
sample6	Aerobic	Cos	Staphylococcus nepalensis	0.0119496
sample6	Aerobic	Cos	Staphylococcus aureus	0.0094756
sample6	Aerobic	Cos	Staphylococcus lugdunensis	0.0080379
sample6	Aerobic	CNS	Arenibacter algicola	0.0589752
sample6	Aerobic	CNS	Staphylococcus kloosii	0.0144961
sample6	Aerobic	CNS	Staphylococcus xylosus	0.0113051
sample6	Aerobic	CNS	Staphylococcus cohnii	0.0095751
sample6	Aerobic	CNS	Staphylococcus saprophyticus	0.0073632
sample6	Aerobic	CNS	Staphylococcus succinus	0.0072149
sample6	Aerobic	CNS	Staphylococcus nepalensis	0.0056962
sample6	Aerobic	CNS	Staphylococcus aureus	0.0041367
sample6	Aerobic	CNS	Staphylococcus hominis	0.0035909
sample6	Aerobic	CNS	Staphylococcus epidermidis	0.003515
